# Supplementary material for: Systematic screening of isogenic cancer cells identifies DUSP6 as context-specific synthetic lethal target in melanoma
Source: Oncotarget. 2017 Mar 2;8(14):23760–74. doi: 10.18632/oncotarget.15863 (PMC5410342; doi:10.18632/oncotarget.15863)
Supplement: Supplementary file 2 [file oncotarget-08-23760-s002.xlsx]

## Sheet: Suppl. Table S2
Supplementary Table S2 - Gene Set and Discovery Screen
					Relative Cell Viability			Mutation in Melanoma
Gene Name	Accession No.	ORF [bp]	Amino Acid Exchanges	Variant annotated as	Mean	SEM	p-value	COSMIC*
FUNDC2	NM_023934.3	570	None	Na	1.27	0.30	ns	yes
RB1	NM_000321.2	2787	None	Na	1.25	0.01	ns	yes
PCDHB15	NM_018935.3	2364	None	Na	1.23	0.17	ns	yes
IL1B	NM_000576.2	810	None	Na	1.21	0.13	ns	yes
EVL	NM_016337.2	1257	None	Na	1.16	0.22	nd	yes
TBCK	NM_033115.3	2493	None	Na	1.16	0.07	nd	yes
RPS6KL1	NM_031464.4	1626	Splice variant lacking exon 4	BC004540	1.16	0.10	nd	yes
ULK3	NM_001099436.3	645	Stop codon via alternative splicing in exon 6	BC056423	1.15	0.09	nd	no
EPHA7	NM_001288630.1	840	I138V; R278C	rs2278107; rs2278106	1.15	0.09	nd	yes
BRP44	NM_015415.3	384	None	Na	1.15	0.08	nd	yes
CAPG	NM_001747.3	1047	H335R	rs6886	1.14	0.14	nd	yes
BMPR1A	NM_004329.2	1599	None	Na	1.14	0.10	nd	yes
BBS2	NM_031885.3	2166	A122V; I123V	rs17856449; rs11373	1.14	0.10	nd	yes
ULK4	NM_017886.2	1743	Stop codon/poly-A site via alternative splicing in intron 17	BC014794	1.13	0.06	nd	no
IFI27	NM_005532.4	360	None	Na	1.13	0.13	nd	no
CDK15	NM_001261436.1	1203	None	Na	1.12	0.17	nd	no
CACUL1	XM_011539348.1	912	None	BC038294.2	1.11	0.05	nd	yes
STK32B	NM_018401.1	1245	R198G	rs3733182	1.11	0.06	nd	yes
SLC29A1	NM_001078175.2	1371	None	Na	1.11	0.11	nd	yes
ARHGEF3	NM_019555.2	1581	None	Na	1.10	0.15	nd	yes
DNASE1L3	NM_004944.3	918	None	Na	1.09	0.10	nd	yes
SLC25A31	NM_031291.2	948	None	Na	1.09	0.12	nd	yes
TP53RK	NM_033550.3	762	None	Na	1.08	0.19	nd	yes
AHCYL1	NM_006621.5	1593	None	Na	1.08	0.06	nd	yes
ANAPC2	NM_013366.3	2469	None	Na	1.08	0.08	nd	yes
KRAS	NM_004985.4	567	Q61H	Cancer-specific mutation	1.07	0.06	nd	yes
EPHA6	NM_173655.3	1005	None	Na	1.07	0.10	nd	yes
ULK2	NM_014683.3	3111	V370M	rs150122	1.07	0.07	nd	yes
CD63	NM_001780.5	717	None	Na	1.07	0.05	nd	yes
FAM135A	AL136820	3273	None	Na	1.07	0.07	nd	yes
SMAD3	NM_005902.3	1278	None	Na	1.07	0.07	nd	yes
C1orf64	NM_178840.2	510	None	Na	1.06	0.17	nd	yes
PKNOX1	NM_004571.4	1311	None	Na	1.05	0.03	nd	yes
MARK3	NM_002376.6	2190	None	Na	1.05	0.05	nd	yes
NRAS	NM_002524.4	570	None	Na	1.05	0.09	nd	yes
TMEM261	NM_033428.1	351	12-bp insertion via alternative splicing behind exon 1	BC009510	1.04	0.09	nd	no
NUAK2	NM_030952.1	1887	None	Na	1.04	0.02	nd	yes
PDLIM1	NM_020992.3	990	None	Na	1.04	0.06	nd	yes
YBX1	NM_004559.3	975	None	Na	1.03	0.06	nd	yes
VMP1	NM_030938.3	1221	None	Na	1.03	0.07	nd	yes
FAM83A	NM_001288587.1	885	A181T	rs7813708	1.03	0.05	nd	yes
NEK10	NM_001031741.3	1425	None	Na	1.03	0.08	nd	yes
ACADM	NM_000016.5	1266	None	Na	1.03	0.05	nd	yes
FYN	NM_153048.3	1449	None	Na	1.03	0.09	nd	yes
XIAP	NM_001167.3	1494	None	Na	1.02	0.07	nd	yes
STK32A	NM_145001.3	501	None	Na	1.02	0.06	nd	yes
CRYAB	NM_001885.1	528	None	Na	1.02	0.10	nd	yes
CIDEC	NM_022094.3	717	None	Na	1.01	0.04	nd	yes
ACRBP	NM_032489.2	1632	None	Na	1.01	0.15	nd	yes
MMP10	NM_002425.2	1431	None	Na	1.01	0.14	nd	yes
HDLBP	NM_005336.4	3807	None	Na	1.01	0.04	nd	yes
P2RX7	NM_002562.5	1788	Y155H; R270H	rs208294; rs7958311	1.00	0.05	nd	yes
RUNX1T1	NM_004349.3	1734	None	Na	1.00	0.03	nd	yes
CDK2	NM_001798.4	897	None	Na	1.00	0.07	nd	yes
ISR-C					1.00	0.00	nd	no
CAMKV	NM_024046.3	1503	Y491C	rs17849325	1.00	0.11	nd	yes
SERPINB1	NM_030666.3	1140	None	Na	0.99	0.05	nd	yes
METTL2A	NM_181725.3	729	ORF shortened 5` via intron 1 retention	BC006985	0.99	0.06	nd	yes
FASLG	NM_000639.1	846	None	Na	0.99	0.06	nd	yes
ACCS	NM_032592.3	1506	P421L	rs3107275	0.99	0.20	nd	yes
RNASET2	NM_003730.4	771	None	Na	0.99	0.05	nd	yes
CCND1	NM_053056.2	888	None	Na	0.98	0.02	nd	yes
SMAD4	NM_005359.5	1659	None	Na	0.97	0.12	nd	yes
GSN	NM_000177.4	2349	None	Na	0.97	0.14	nd	yes
EGFL6	NM_015507.3	1662	None	Na	0.97	0.12	nd	yes
TP53	NM_000546.5	1182	P72R	rs1042522	0.97	0.05	nd	yes
ZCCHC4	NM_024936.2	618	Shortened ORF via exon 5-9 splicing	BC016914	0.97	0.09	nd	yes
SMC6	NM_001142286.1	3276	None	Na	0.97	0.08	nd	yes
MMP2	NM_004530.5	1983	None	Na	0.97	0.08	nd	yes
STMN3	NM_015894.3	543	None	Na	0.96	0.07	nd	yes
UQCRC2	NM_003366.2	1362	None	Na	0.96	0.08	nd	yes
STK40	NM_001282547.1	1308	None	Na	0.95	0.05	nd	yes
RIOK2	NM_018343.2	1659	H144Y	rs17849382	0.95	0.10	nd	yes
TEX14	NM_001201457.1	4494	L1387P	rs17854032	0.94	0.06	nd	yes
SMAD2	NM_005901.5	1404	None	Na	0.94	0.07	nd	yes
BIRC5	NM_001168.2	429	None	Na	0.94	0.06	nd	yes
STYK1	NM_018423.2	1269	S204G	rs3759259	0.94	0.10	nd	yes
BGN	NM_001711.4	1107	None	Na	0.93	0.07	nd	yes
KEAP1	NM_203500.1	1875	None	Na	0.93	0.13	nd	yes
ZNF3	NM_001278284.1	1341	None	Na	0.93	0.09	nd	yes
GNAS	NM_000516.4	1185	None	Na	0.92	0.11	nd	yes
PUS7L	NM_031292.4	2106	None	Na	0.91	0.01	nd	yes
GPNMB	NM_001005340.1	621	Stop codon and poly-A site via intron 4 retention	BC011595	0.90	0.13	nd	yes
IL6	NM_000600.3	639	None	Na	0.90	0.09	nd	yes
ACAP1	NM_014716.3	2223	None	Na	0.88	0.08	nd	yes
DCLK2	NM_001040260.3	2088	Stop codon via alternative splicing of exon 16; del353Q	BC032726	0.84	0.08	nd	yes
ZNF71	NM_021216.4	1470	None	Na	0.84	0.10	nd	yes
RSPH6A	NM_030785.3	2154	None	Na	0.83	0.07	nd	yes
DNM3	NM_015569.4	2592	T323S; I412T; S838R	Not annotated	0.82	0.11	nd	yes
ZBTB43	NM_001135776.1	1404	None	Na	0.81	0.07	nd	yes
NIM1K	NM_153361.3	1311	None	Na	0.79	0.10	ns	no
PTEN	NM_000314.5	1212	None	Na	0.79	0.05	0.0005317	yes
IL1A	NM_000575.3	816	None	Na	0.78	0.11	ns	yes
PRKRA	NM_003690.4	942	None	Na	0.78	0.08	ns	yes
HOXA3	NM_153631.2	1332	None	Na	0.77	0.16	ns	yes
CDK4	NM_000075.3	912	None	Na	0.77	0.04	0.0010436	yes
PLEKHA8	NM_032639.3	1323	None	Na	0.72	0.10	ns	yes
ASL	NM_001024943.1	1395	None	Na	0.72	0.17	ns	yes
KPNA5	NM_002269.2	1620	None	Na	0.69	0.20	ns	yes
ABCA3	NM_001089.2	627	Stop codon and poly-A site via intron 4 retention	BC062779	0.67	0.06	ns	yes
DDX10	NM_004398.3	2628	None	Na	0.55	0.07	0.0037755	yes
ZBTB20	NM_001164344.1	2007	None	Na	0.51	0.01	0.0001839	yes
MAPRE3	NM_012326.3	846	None	Na	0.50	0.06	0.0000049	yes
RPS6KA2	NM_021135.4	2202	None	Na	0.35	0.18	0.0274037	yes
STARD8	NM_014725.4	3072	None	Na	0.33	0.03	0.0000000	yes
MYC	NM_002467.4	1365	None	Na	0.26	0.07	0.0000000	yes
DUSP6	NM_001946.3	1146	V114L	rs2279574	0.17	0.02	0.0000000	yes
CDKN1A	NM_000389.4	495	None	Na	0.14	0.08	0.0000009	yes
EMD	NM_000117.2	765	None	Na	0.06	0.04	0.0000013	yes
*(cancer.sanger.ac.uk) Forbes SA, Beare D, Gunasekaran P, Leung K, Bindal N, Boutselakis H, Ding M, Bamford S, Cole C, Ward S, Kok CY, Jia M, De T, Teague JW, Stratton MR, McDermott U, Campbell PJ. COSMIC: exploring the world's knowledgeof somatic mutations in human cancer. Nucleic Acids Res. 2015; 43:D805-11.

## Sheet: Suppl. Table S3
Supplementary Table S3 - Gene Set Validation Screen					A375-ACLN103			A375-ACLN120			A375
					Relative Cell Viability			Relative Cell Viability			Gene expression*	Mutation*
Gene Name	Accession No.	ORF [bp]	Amino Acid Exchanges	Variant annotated as	Mean	SEM	p-value	Mean	SEM	p-value	log2
FUNDC2	NM_023934.3	570	None	Na	1.27	0.30	ns	0.82	0.10	ns	nd	nd
RB1	NM_000321.2	2787	None	Na	1.25	0.01	ns	1.07	0.06	ns	9.510	nd
ANAPC2	NM_013366.3	2469	None	Na	1.08	0.08	nd	0.99	0.05	ns	9.101	nd
PKNOX1	NM_004571.4	1311	None	Na	1.05	0.03	nd	0.99	0.06	ns	8.155	nd
MARK3	NM_002376.6	2190	None	Na	1.05	0.05	nd	0.86	0.03	ns	4.942	nd
FAM83A	NM_001288587.1	885	A181T	rs7813708	1.03	0.05	nd	0.96	0.08	ns	11.461	nd
ACADM	NM_000016.5	1266	None	Na	1.03	0.05	nd	0.98	0.09	ns	8.472	nd
STK32A	NM_145001.3	501	None	Na	1.02	0.06	nd	0.87	0.18	ns	3.585	nd
CDK2	NM_001798.4	897	None	Na	1.00	0.07	nd	0.92	0.10	ns	6.319	nd
ACCS	NM_032592.3	1506	P421L	rs3107275	0.99	0.20	nd	1.05	0.10	ns	3.711	nd
SMAD4	NM_005359.5	1659	None	Na	0.97	0.12	nd	1.05	0.11	ns	7.261	nd
EGFL6	NM_015507.3	1662	None	Na	0.97	0.12	nd	0.85	0.07	ns	7.491	nd
TP53	NM_000546.5	1182	P72R	rs1042522	0.97	0.05	nd	1.05	0.06	ns	5.943	nd
RIOK2	NM_018343.2	1659	H144Y	rs17849382	0.95	0.10	nd	0.85	0.11	ns	10.803	nd
NIM1K	NM_153361.3	1311	None	Na	0.79	0.10	ns	0.89	0.04	ns	4.171	nd
HOXA3	NM_153631.2	1332	None	Na	0.77	0.16	ns	0.84	0.03	ns	6.876	nd
KPNA5	NM_002269.2	1620	None	Na	0.69	0.20	ns	0.78	0.11	ns	8.509	nd
DDX10	NM_004398.3	2628	None	Na	0.55	0.07	0.0037755	0.99	0.11	ns	8.542	none
ZBTB20	NM_001164344.1	2007	None	Na	0.51	0.01	0.0001839	0.57	0.15	0.0027640	6.163	none
MAPRE3	NM_012326.3	846	None	Na	0.50	0.06	0.0000049	0.28	0.02	0.0004990	7.941	none
RPS6KA2	NM_021135.4	2202	None	Na	0.35	0.18	0.0274037	0.54	0.10	0.0100809	7.834	none
STARD8	NM_014725.4	3072	None	Na	0.33	0.03	0.0000000	0.69	0.04	0.0002473	5.713	none
MYC	NM_002467.4	1365	None	Na	0.26	0.07	0.0000000	0.33	0.01	0.0000001	8.092	none
DUSP6	NM_001946.3	1146	V114L	rs2279574	0.17	0.02	0.0000000	0.17	0.02	0.0000017	6.923	none
CDKN1A	NM_000389.4	495	None	Na	0.14	0.08	0.0000009	0.12	0.01	0.0000000	4.002	none
EMD	NM_000117.2	765	None	Na	0.06	0.04	0.0000013	0.15	0.02	0.0000015	4.795	none
* (https://portals.broadinstitute.org/ccle/about) Barretina J, Caponigro G, Stransky N, Venkatesan K, Margolin AA, Kim S, Wilson CJ, Lehár J, Kryukov GV, Sonkin D, Reddy A, Liu M, Murray L, Berger MF, Monahan JE, Morais P, Meltzer J, Korejwa A, Jané-Valbuena J, Mapa FA, Thibault J, Bric-Furlong E, Raman P, Shipway A, Engels IH, Cheng J, Yu GK, Yu J, Aspesi P Jr, de Silva M, Jagtap K, Jones MD, Wa…
